# Supplementary material for: Cross Tissue Trait-Pathway Network Reveals the Importance of Oxidative Stress and Inflammation Pathways in Obesity-Induced Diabetes in Mouse
Source: PLoS One. 2012 Sep 17;7(9):e44544. doi: 10.1371/journal.pone.0044544 (PMC3444455; doi:10.1371/journal.pone.0044544)
Supplement: Table S1 — The tissue-specific pathways relevant to each trait. (XLS) [file pone.0044544.s001.xls]

## Sheet: Table S1
Trait	Tissue	Pathway	Description
weight	Islet	mmu00010	Glycolysis / Gluconeogenesis
weight	Liver	mmu00010	Glycolysis / Gluconeogenesis
weight	Liver	mmu00031	Inositol metabolism
weight	Hypo	mmu00040	Pentose and glucuronate interconversions
weight	Liver	mmu00040	Pentose and glucuronate interconversions
weight	Islet	mmu00052	Galactose metabolism
weight	Liver	mmu00053	Ascorbate and aldarate metabolism
weight	Gastroc	mmu00062	Fatty acid elongation in mitochondria
weight	Liver	mmu00062	Fatty acid elongation in mitochondria
weight	Soleus	mmu00062	Fatty acid elongation in mitochondria
weight	Gastroc	mmu00071	Fatty acid metabolism
weight	Liver	mmu00071	Fatty acid metabolism
weight	Soleus	mmu00071	Fatty acid metabolism
weight	Adipose	mmu00120	Bile acid biosynthesis
weight	Liver	mmu00120	Bile acid biosynthesis
weight	Liver	mmu00130	Ubiquinone biosynthesis
weight	Islet	mmu00140	C21-Steroid hormone metabolism
weight	Liver	mmu00150	Androgen and estrogen metabolism
weight	Liver	mmu00190	Oxidative phosphorylation
weight	Soleus	mmu00230	Purine metabolism
weight	Islet	mmu00232	Caffeine metabolism
weight	Liver	mmu00252	Alanine and aspartate metabolism
weight	Liver	mmu00280	Valine, leucine and isoleucine degradation
weight	Gastroc	mmu00281	Geraniol degradation
weight	Liver	mmu00281	Geraniol degradation
weight	Soleus	mmu00281	Geraniol degradation
weight	Islet	mmu00290	Valine, leucine and isoleucine biosynthesis
weight	Gastroc	mmu00300	Lysine biosynthesis
weight	Hypo	mmu00300	Lysine biosynthesis
weight	Islet	mmu00310	Lysine degradation
weight	Liver	mmu00310	Lysine degradation
weight	Islet	mmu00340	Histidine metabolism
weight	Liver	mmu00340	Histidine metabolism
weight	Islet	mmu00350	Tyrosine metabolism
weight	Islet	mmu00360	Phenylalanine metabolism
weight	Islet	mmu00361	gamma-Hexachlorocyclohexane degradation
weight	Liver	mmu00380	Tryptophan metabolism
weight	Soleus	mmu00380	Tryptophan metabolism
weight	Hypo	mmu00400	Phenylalanine, tyrosine and tryptophan biosynthesis
weight	Liver	mmu00410	beta-Alanine metabolism
weight	Liver	mmu00430	Taurine and hypotaurine metabolism
weight	Liver	mmu00460	Cyanoamino acid metabolism
weight	Adipose	mmu00471	D-Glutamine and D-glutamate metabolism
weight	Islet	mmu00472	D-Arginine and D-ornithine metabolism
weight	Islet	mmu00480	Glutathione metabolism
weight	Liver	mmu00480	Glutathione metabolism
weight	Adipose	mmu00511	N-Glycan degradation
weight	Gastroc	mmu00521	Streptomycin biosynthesis
weight	Adipose	mmu00530	Aminosugars metabolism
weight	Liver	mmu00530	Aminosugars metabolism
weight	Adipose	mmu00531	Glycosaminoglycan degradation
weight	Liver	mmu00531	Glycosaminoglycan degradation
weight	Adipose	mmu00532	Chondroitin sulfate biosynthesis
weight	Adipose	mmu00534	Heparan sulfate biosynthesis
weight	Gastroc	mmu00534	Heparan sulfate biosynthesis
weight	Soleus	mmu00534	Heparan sulfate biosynthesis
weight	Islet	mmu00561	Glycerolipid metabolism
weight	Adipose	mmu00562	Inositol phosphate metabolism
weight	Gastroc	mmu00562	Inositol phosphate metabolism
weight	Soleus	mmu00562	Inositol phosphate metabolism
weight	Islet	mmu00564	Glycerophospholipid metabolism
weight	Liver	mmu00564	Glycerophospholipid metabolism
weight	Liver	mmu00565	Ether lipid metabolism
weight	Soleus	mmu00592	alpha-Linolenic acid metabolism
weight	Adipose	mmu00600	Sphingolipid metabolism
weight	Islet	mmu00600	Sphingolipid metabolism
weight	Islet	mmu00602	Glycosphingolipid biosynthesis - neo-lactoseries
weight	Adipose	mmu00603	Glycosphingolipid biosynthesis - globoseries
weight	Adipose	mmu00604	Glycosphingolipid biosynthesis - ganglioseries
weight	Islet	mmu00620	Pyruvate metabolism
weight	Islet	mmu00624	1- and 2-Methylnaphthalene degradation
weight	Islet	mmu00632	Benzoate degradation via CoA ligation
weight	Liver	mmu00632	Benzoate degradation via CoA ligation
weight	Liver	mmu00640	Propanoate metabolism
weight	Liver	mmu00641	3-Chloroacrylic acid degradation
weight	Liver	mmu00650	Butanoate metabolism
weight	Soleus	mmu00670	One carbon pool by folate
weight	Liver	mmu00680	Methane metabolism
weight	Soleus	mmu00680	Methane metabolism
weight	Islet	mmu00710	Carbon fixation
weight	Liver	mmu00710	Carbon fixation
weight	Gastroc	mmu00730	Thiamine metabolism
weight	Liver	mmu00730	Thiamine metabolism
weight	Gastroc	mmu00740	Riboflavin metabolism
weight	Islet	mmu00740	Riboflavin metabolism
weight	Liver	mmu00740	Riboflavin metabolism
weight	Hypo	mmu00750	Vitamin B6 metabolism
weight	Liver	mmu00750	Vitamin B6 metabolism
weight	Soleus	mmu00750	Vitamin B6 metabolism
weight	Islet	mmu00760	Nicotinate and nicotinamide metabolism
weight	Liver	mmu00760	Nicotinate and nicotinamide metabolism
weight	Liver	mmu00770	Pantothenate and CoA biosynthesis
weight	Soleus	mmu00780	Biotin metabolism
weight	Gastroc	mmu00785	Lipoic acid metabolism
weight	Islet	mmu00785	Lipoic acid metabolism
weight	Liver	mmu00790	Folate biosynthesis
weight	Adipose	mmu00791	Atrazine degradation
weight	Liver	mmu00860	Porphyrin and chlorophyll metabolism
weight	Soleus	mmu00900	Terpenoid biosynthesis
weight	Islet	mmu00903	Limonene and pinene degradation
weight	Liver	mmu00903	Limonene and pinene degradation
weight	Gastroc	mmu00930	Caprolactam degradation
weight	Liver	mmu00930	Caprolactam degradation
weight	Soleus	mmu00930	Caprolactam degradation
weight	Gastroc	mmu00970	Aminoacyl-tRNA biosynthesis
weight	Soleus	mmu00970	Aminoacyl-tRNA biosynthesis
weight	Hypo	mmu00980	Metabolism of xenobiotics by cytochrome P450
weight	Islet	mmu00980	Metabolism of xenobiotics by cytochrome P450
weight	Liver	mmu00980	Metabolism of xenobiotics by cytochrome P450
weight	Hypo	mmu00982	Drug metabolism - cytochrome P450
weight	Islet	mmu00982	Drug metabolism - cytochrome P450
weight	Liver	mmu00982	Drug metabolism - cytochrome P450
weight	Hypo	mmu00983	Drug metabolism - other enzymes
weight	Liver	mmu00983	Drug metabolism - other enzymes
weight	Adipose	mmu01030	Glycan structures - biosynthesis 1
weight	Adipose	mmu01032	Glycan structures - degradation
weight	Adipose	mmu01510	Neurodegenerative Diseases
weight	Adipose	mmu02010	ABC transporters - General
weight	Islet	mmu02010	ABC transporters - General
weight	Hypo	mmu03010	Ribosome
weight	Soleus	mmu03010	Ribosome
weight	Soleus	mmu03020	RNA polymerase
weight	Hypo	mmu03030	DNA replication
weight	Liver	mmu03050	Proteasome
weight	Soleus	mmu03050	Proteasome
weight	Adipose	mmu03060	Protein export
weight	Adipose	mmu03420	Nucleotide excision repair
weight	Gastroc	mmu03420	Nucleotide excision repair
weight	Hypo	mmu03420	Nucleotide excision repair
weight	Hypo	mmu03430	Mismatch repair
weight	Soleus	mmu03430	Mismatch repair
weight	Hypo	mmu03440	Homologous recombination
weight	Adipose	mmu03450	Non-homologous end-joining
weight	Gastroc	mmu03450	Non-homologous end-joining
weight	Soleus	mmu03450	Non-homologous end-joining
weight	Adipose	mmu04010	MAPK signaling pathway
weight	Adipose	mmu04012	ErbB signaling pathway
weight	Adipose	mmu04060	Cytokine-cytokine receptor interaction
weight	Adipose	mmu04070	Phosphatidylinositol signaling system
weight	Gastroc	mmu04070	Phosphatidylinositol signaling system
weight	Adipose	mmu04120	Ubiquitin mediated proteolysis
weight	Gastroc	mmu04120	Ubiquitin mediated proteolysis
weight	Liver	mmu04120	Ubiquitin mediated proteolysis
weight	Soleus	mmu04120	Ubiquitin mediated proteolysis
weight	Adipose	mmu04130	SNARE interactions in vesicular transport
weight	Islet	mmu04130	SNARE interactions in vesicular transport
weight	Adipose	mmu04140	Regulation of autophagy
weight	Islet	mmu04140	Regulation of autophagy
weight	Liver	mmu04140	Regulation of autophagy
weight	Soleus	mmu04140	Regulation of autophagy
weight	Adipose	mmu04150	mTOR signaling pathway
weight	Adipose	mmu04210	Apoptosis
weight	Adipose	mmu04350	TGF-beta signaling pathway
weight	Gastroc	mmu04350	TGF-beta signaling pathway
weight	Adipose	mmu04360	Axon guidance
weight	Adipose	mmu04370	VEGF signaling pathway
weight	Adipose	mmu04514	Cell adhesion molecules (CAMs)
weight	Adipose	mmu04520	Adherens junction
weight	Adipose	mmu04540	Gap junction
weight	Adipose	mmu04610	Complement and coagulation cascades
weight	Adipose	mmu04612	Antigen processing and presentation
weight	Adipose	mmu04620	Toll-like receptor signaling pathway
weight	Adipose	mmu04630	Jak-STAT signaling pathway
weight	Adipose	mmu04640	Hematopoietic cell lineage
weight	Adipose	mmu04650	Natural killer cell mediated cytotoxicity
weight	Adipose	mmu04660	T cell receptor signaling pathway
weight	Adipose	mmu04662	B cell receptor signaling pathway
weight	Adipose	mmu04664	Fc epsilon RI signaling pathway
weight	Adipose	mmu04670	Leukocyte transendothelial migration
weight	Adipose	mmu04710	Circadian rhythm
weight	Gastroc	mmu04710	Circadian rhythm
weight	Soleus	mmu04710	Circadian rhythm
weight	Gastroc	mmu04720	Long-term potentiation
weight	Liver	mmu04720	Long-term potentiation
weight	Soleus	mmu04720	Long-term potentiation
weight	Gastroc	mmu04740	Olfactory transduction
weight	Soleus	mmu04740	Olfactory transduction
weight	Adipose	mmu04810	Regulation of actin cytoskeleton
weight	Adipose	mmu04912	GnRH signaling pathway
weight	Adipose	mmu04916	Melanogenesis
weight	Islet	mmu04920	Adipocytokine signaling pathway
weight	Adipose	mmu04930	Type II diabetes mellitus
weight	Adipose	mmu04940	Type I diabetes mellitus
weight	Hypo	mmu04940	Type I diabetes mellitus
weight	Islet	mmu04940	Type I diabetes mellitus
weight	Adipose	mmu05010	Alzheimer's disease
weight	Liver	mmu05012	Parkinson's disease
weight	Liver	mmu05020	Parkinson's disease
weight	Adipose	mmu05040	Huntington's disease
weight	Adipose	mmu05050	Dentatorubropallidoluysian atrophy (DRPLA)
weight	Adipose	mmu05210	Colorectal cancer
weight	Adipose	mmu05211	Renal cell carcinoma
weight	Adipose	mmu05212	Pancreatic cancer
weight	Adipose	mmu05213	Endometrial cancer
weight	Adipose	mmu05214	Glioma
weight	Adipose	mmu05215	Prostate cancer
weight	Adipose	mmu05220	Chronic myeloid leukemia
weight	Adipose	mmu05223	Non-small cell lung cancer
weight	Adipose	mmu05310	Asthma
weight	Adipose	mmu05320	Autoimmune thyroid disease
weight	Hypo	mmu05320	Autoimmune thyroid disease
weight	Islet	mmu05320	Autoimmune thyroid disease
weight	Adipose	mmu05322	Systemic lupus erythematosus
weight	Adipose	mmu05330	Allograft rejection
weight	Hypo	mmu05330	Allograft rejection
weight	Islet	mmu05330	Allograft rejection
weight	Adipose	mmu05332	Graft-versus-host disease
weight	Hypo	mmu05332	Graft-versus-host disease
weight	Adipose	mmu05340	Primary immunodeficiency
glucose	Islet	mmu00030	Pentose phosphate pathway
glucose	Hypo	mmu00031	Inositol metabolism
glucose	Liver	mmu00120	Bile acid biosynthesis
glucose	Islet	mmu00150	Androgen and estrogen metabolism
glucose	Hypo	mmu00230	Purine metabolism
glucose	Adipose	mmu00271	Methionine metabolism
glucose	Liver	mmu00281	Geraniol degradation
glucose	Liver	mmu00300	Lysine biosynthesis
glucose	Soleus	mmu00300	Lysine biosynthesis
glucose	Liver	mmu00401	Novobiocin biosynthesis
glucose	Liver	mmu00450	Selenoamino acid metabolism
glucose	Islet	mmu00511	N-Glycan degradation
glucose	Adipose	mmu00512	O-Glycan biosynthesis
glucose	Adipose	mmu00530	Aminosugars metabolism
glucose	Gastroc	mmu00562	Inositol phosphate metabolism
glucose	Islet	mmu00564	Glycerophospholipid metabolism
glucose	Islet	mmu00590	Arachidonic acid metabolism
glucose	Adipose	mmu00600	Sphingolipid metabolism
glucose	Liver	mmu00604	Glycosphingolipid biosynthesis - ganglioseries
glucose	Islet	mmu00620	Pyruvate metabolism
glucose	Islet	mmu00624	1- and 2-Methylnaphthalene degradation
glucose	Hypo	mmu00710	Carbon fixation
glucose	Liver	mmu00790	Folate biosynthesis
glucose	Islet	mmu00900	Terpenoid biosynthesis
glucose	Liver	mmu00950	Alkaloid biosynthesis I
glucose	Islet	mmu01032	Glycan structures - degradation
glucose	Islet	mmu03320	PPAR signaling pathway
glucose	Soleus	mmu04140	Regulation of autophagy
glucose	Adipose	mmu04350	TGF-beta signaling pathway
glucose	Islet	mmu04610	Complement and coagulation cascades
glucose	Liver	mmu04614	Renin-angiotensin system
glucose	Gastroc	mmu04710	Circadian rhythm
Insulin	Liver	mmu00010	Glycolysis / Gluconeogenesis
Insulin	Liver	mmu00020	Citrate cycle (TCA cycle)
Insulin	Liver	mmu00030	Pentose phosphate pathway
Insulin	Liver	mmu00031	Inositol metabolism
Insulin	Hypo	mmu00040	Pentose and glucuronate interconversions
Insulin	Liver	mmu00040	Pentose and glucuronate interconversions
Insulin	Liver	mmu00053	Ascorbate and aldarate metabolism
Insulin	Liver	mmu00061	Fatty acid biosynthesis
Insulin	Gastroc	mmu00062	Fatty acid elongation in mitochondria
Insulin	Liver	mmu00062	Fatty acid elongation in mitochondria
Insulin	Liver	mmu00071	Fatty acid metabolism
Insulin	Liver	mmu00072	Synthesis and degradation of ketone bodies
Insulin	Adipose	mmu00100	Biosynthesis of steroids
Insulin	Gastroc	mmu00100	Biosynthesis of steroids
Insulin	Soleus	mmu00100	Biosynthesis of steroids
Insulin	Islet	mmu00130	Ubiquinone biosynthesis
Insulin	Liver	mmu00130	Ubiquinone biosynthesis
Insulin	Islet	mmu00190	Oxidative phosphorylation
Insulin	Liver	mmu00190	Oxidative phosphorylation
Insulin	Adipose	mmu00230	Purine metabolism
Insulin	Islet	mmu00232	Caffeine metabolism
Insulin	Liver	mmu00232	Caffeine metabolism
Insulin	Adipose	mmu00240	Pyrimidine metabolism
Insulin	Islet	mmu00240	Pyrimidine metabolism
Insulin	Liver	mmu00252	Alanine and aspartate metabolism
Insulin	Liver	mmu00272	Cysteine metabolism
Insulin	Liver	mmu00280	Valine, leucine and isoleucine degradation
Insulin	Liver	mmu00281	Geraniol degradation
Insulin	Islet	mmu00290	Valine, leucine and isoleucine biosynthesis
Insulin	Liver	mmu00290	Valine, leucine and isoleucine biosynthesis
Insulin	Islet	mmu00300	Lysine biosynthesis
Insulin	Liver	mmu00310	Lysine degradation
Insulin	Islet	mmu00330	Arginine and proline metabolism
Insulin	Liver	mmu00340	Histidine metabolism
Insulin	Islet	mmu00350	Tyrosine metabolism
Insulin	Liver	mmu00350	Tyrosine metabolism
Insulin	Islet	mmu00360	Phenylalanine metabolism
Insulin	Liver	mmu00361	gamma-Hexachlorocyclohexane degradation
Insulin	Islet	mmu00363	Bisphenol A degradation
Insulin	Liver	mmu00380	Tryptophan metabolism
Insulin	Liver	mmu00410	beta-Alanine metabolism
Insulin	Liver	mmu00460	Cyanoamino acid metabolism
Insulin	Islet	mmu00472	D-Arginine and D-ornithine metabolism
Insulin	Islet	mmu00480	Glutathione metabolism
Insulin	Liver	mmu00480	Glutathione metabolism
Insulin	Gastroc	mmu00500	Starch and sucrose metabolism
Insulin	Liver	mmu00500	Starch and sucrose metabolism
Insulin	Adipose	mmu00510	N-Glycan biosynthesis
Insulin	Islet	mmu00510	N-Glycan biosynthesis
Insulin	Islet	mmu00511	N-Glycan degradation
Insulin	Islet	mmu00520	Nucleotide sugars metabolism
Insulin	Liver	mmu00520	Nucleotide sugars metabolism
Insulin	Adipose	mmu00521	Streptomycin biosynthesis
Insulin	Gastroc	mmu00521	Streptomycin biosynthesis
Insulin	Islet	mmu00530	Aminosugars metabolism
Insulin	Liver	mmu00530	Aminosugars metabolism
Insulin	Islet	mmu00531	Glycosaminoglycan degradation
Insulin	Adipose	mmu00532	Chondroitin sulfate biosynthesis
Insulin	Adipose	mmu00534	Heparan sulfate biosynthesis
Insulin	Gastroc	mmu00534	Heparan sulfate biosynthesis
Insulin	Liver	mmu00534	Heparan sulfate biosynthesis
Insulin	Soleus	mmu00534	Heparan sulfate biosynthesis
Insulin	Adipose	mmu00562	Inositol phosphate metabolism
Insulin	Gastroc	mmu00562	Inositol phosphate metabolism
Insulin	Islet	mmu00563	Glycosylphosphatidylinositol(GPI)-anchor biosynthesis
Insulin	Gastroc	mmu00564	Glycerophospholipid metabolism
Insulin	Liver	mmu00564	Glycerophospholipid metabolism
Insulin	Islet	mmu00592	alpha-Linolenic acid metabolism
Insulin	Liver	mmu00592	alpha-Linolenic acid metabolism
Insulin	Liver	mmu00600	Sphingolipid metabolism
Insulin	Islet	mmu00602	Glycosphingolipid biosynthesis - neo-lactoseries
Insulin	Adipose	mmu00603	Glycosphingolipid biosynthesis - globoseries
Insulin	Islet	mmu00604	Glycosphingolipid biosynthesis - ganglioseries
Insulin	Liver	mmu00620	Pyruvate metabolism
Insulin	Islet	mmu00624	1- and 2-Methylnaphthalene degradation
Insulin	Liver	mmu00624	1- and 2-Methylnaphthalene degradation
Insulin	Islet	mmu00630	Glyoxylate and dicarboxylate metabolism
Insulin	Liver	mmu00630	Glyoxylate and dicarboxylate metabolism
Insulin	Islet	mmu00632	Benzoate degradation via CoA ligation
Insulin	Liver	mmu00632	Benzoate degradation via CoA ligation
Insulin	Liver	mmu00640	Propanoate metabolism
Insulin	Liver	mmu00641	3-Chloroacrylic acid degradation
Insulin	Liver	mmu00643	Styrene degradation
Insulin	Liver	mmu00650	Butanoate metabolism
Insulin	Liver	mmu00680	Methane metabolism
Insulin	Liver	mmu00710	Carbon fixation
Insulin	Liver	mmu00720	Reductive carboxylate cycle (CO2 fixation)
Insulin	Liver	mmu00730	Thiamine metabolism
Insulin	Islet	mmu00740	Riboflavin metabolism
Insulin	Liver	mmu00740	Riboflavin metabolism
Insulin	Adipose	mmu00750	Vitamin B6 metabolism
Insulin	Soleus	mmu00750	Vitamin B6 metabolism
Insulin	Islet	mmu00760	Nicotinate and nicotinamide metabolism
Insulin	Liver	mmu00760	Nicotinate and nicotinamide metabolism
Insulin	Islet	mmu00770	Pantothenate and CoA biosynthesis
Insulin	Liver	mmu00770	Pantothenate and CoA biosynthesis
Insulin	Adipose	mmu00780	Biotin metabolism
Insulin	Islet	mmu00780	Biotin metabolism
Insulin	Soleus	mmu00780	Biotin metabolism
Insulin	Adipose	mmu00785	Lipoic acid metabolism
Insulin	Islet	mmu00790	Folate biosynthesis
Insulin	Liver	mmu00790	Folate biosynthesis
Insulin	Liver	mmu00830	Retinol metabolism
Insulin	Islet	mmu00860	Porphyrin and chlorophyll metabolism
Insulin	Islet	mmu00903	Limonene and pinene degradation
Insulin	Liver	mmu00903	Limonene and pinene degradation
Insulin	Liver	mmu00930	Caprolactam degradation
Insulin	Islet	mmu00950	Alkaloid biosynthesis I
Insulin	Hypo	mmu00980	Metabolism of xenobiotics by cytochrome P450
Insulin	Islet	mmu00980	Metabolism of xenobiotics by cytochrome P450
Insulin	Liver	mmu00980	Metabolism of xenobiotics by cytochrome P450
Insulin	Hypo	mmu00982	Drug metabolism - cytochrome P450
Insulin	Islet	mmu00982	Drug metabolism - cytochrome P450
Insulin	Liver	mmu00982	Drug metabolism - cytochrome P450
Insulin	Liver	mmu00983	Drug metabolism - other enzymes
Insulin	Adipose	mmu01030	Glycan structures - biosynthesis 1
Insulin	Islet	mmu01030	Glycan structures - biosynthesis 1
Insulin	Adipose	mmu01031	Glycan structures - biosynthesis 2
Insulin	Islet	mmu01031	Glycan structures - biosynthesis 2
Insulin	Islet	mmu01032	Glycan structures - degradation
Insulin	Liver	mmu01040	Biosynthesis of unsaturated fatty acids
Insulin	Liver	mmu01061	Biosynthesis of phenylpropanoids
Insulin	Islet	mmu02010	ABC transporters - General
Insulin	Islet	mmu03010	Ribosome
Insulin	Adipose	mmu03020	RNA polymerase
Insulin	Hypo	mmu03020	RNA polymerase
Insulin	Soleus	mmu03020	RNA polymerase
Insulin	Adipose	mmu03022	Basal transcription factors
Insulin	Adipose	mmu03030	DNA replication
Insulin	Islet	mmu03050	Proteasome
Insulin	Liver	mmu03050	Proteasome
Insulin	Adipose	mmu03060	Protein export
Insulin	Islet	mmu03060	Protein export
Insulin	Liver	mmu03320	PPAR signaling pathway
Insulin	Adipose	mmu03410	Base excision repair
Insulin	Adipose	mmu03420	Nucleotide excision repair
Insulin	Adipose	mmu03440	Homologous recombination
Insulin	Hypo	mmu03440	Homologous recombination
Insulin	Adipose	mmu03450	Non-homologous end-joining
Insulin	Liver	mmu03450	Non-homologous end-joining
Insulin	Soleus	mmu03450	Non-homologous end-joining
Insulin	Adipose	mmu04010	MAPK signaling pathway
Insulin	Adipose	mmu04012	ErbB signaling pathway
Insulin	Adipose	mmu04070	Phosphatidylinositol signaling system
Insulin	Gastroc	mmu04070	Phosphatidylinositol signaling system
Insulin	Adipose	mmu04080	Neuroactive ligand-receptor interaction
Insulin	Adipose	mmu04110	Cell cycle
Insulin	Adipose	mmu04115	p53 signaling pathway
Insulin	Adipose	mmu04120	Ubiquitin mediated proteolysis
Insulin	Adipose	mmu04130	SNARE interactions in vesicular transport
Insulin	Islet	mmu04130	SNARE interactions in vesicular transport
Insulin	Adipose	mmu04140	Regulation of autophagy
Insulin	Gastroc	mmu04150	mTOR signaling pathway
Insulin	Gastroc	mmu04330	Notch signaling pathway
Insulin	Adipose	mmu04360	Axon guidance
Insulin	Adipose	mmu04370	VEGF signaling pathway
Insulin	Adipose	mmu04510	Focal adhesion
Insulin	Adipose	mmu04514	Cell adhesion molecules (CAMs)
Insulin	Adipose	mmu04540	Gap junction
Insulin	Adipose	mmu04612	Antigen processing and presentation
Insulin	Adipose	mmu04630	Jak-STAT signaling pathway
Insulin	Adipose	mmu04650	Natural killer cell mediated cytotoxicity
Insulin	Adipose	mmu04660	T cell receptor signaling pathway
Insulin	Adipose	mmu04664	Fc epsilon RI signaling pathway
Insulin	Adipose	mmu04720	Long-term potentiation
Insulin	Liver	mmu04720	Long-term potentiation
Insulin	Adipose	mmu04730	Long-term depression
Insulin	Adipose	mmu04740	Olfactory transduction
Insulin	Islet	mmu04740	Olfactory transduction
Insulin	Liver	mmu04740	Olfactory transduction
Insulin	Adipose	mmu04810	Regulation of actin cytoskeleton
Insulin	Gastroc	mmu04910	Insulin signaling pathway
Insulin	Adipose	mmu04912	GnRH signaling pathway
Insulin	Adipose	mmu04916	Melanogenesis
Insulin	Islet	mmu05012	Parkinson's disease
Insulin	Liver	mmu05012	Parkinson's disease
Insulin	Islet	mmu05020	Parkinson's disease
Insulin	Liver	mmu05020	Parkinson's disease
Insulin	Adipose	mmu05040	Huntington's disease
Insulin	Adipose	mmu05211	Renal cell carcinoma
Insulin	Adipose	mmu05214	Glioma
Insulin	Adipose	mmu05218	Melanoma
Insulin	Adipose	mmu05220	Chronic myeloid leukemia
Insulin	Adipose	mmu05223	Non-small cell lung cancer
Insulin	Adipose	mmu05322	Systemic lupus erythematosus
Insulin	Adipose	mmu05340	Primary immunodeficiency
TG	Islet	mmu00010	Glycolysis / Gluconeogenesis
TG	Hypo	mmu00031	Inositol metabolism
TG	Liver	mmu00031	Inositol metabolism
TG	Gastroc	mmu00062	Fatty acid elongation in mitochondria
TG	Liver	mmu00062	Fatty acid elongation in mitochondria
TG	Liver	mmu00071	Fatty acid metabolism
TG	Liver	mmu00120	Bile acid biosynthesis
TG	Liver	mmu00130	Ubiquinone biosynthesis
TG	Islet	mmu00140	C21-Steroid hormone metabolism
TG	Adipose	mmu00232	Caffeine metabolism
TG	Liver	mmu00252	Alanine and aspartate metabolism
TG	Adipose	mmu00271	Methionine metabolism
TG	Liver	mmu00280	Valine, leucine and isoleucine degradation
TG	Liver	mmu00281	Geraniol degradation
TG	Islet	mmu00290	Valine, leucine and isoleucine biosynthesis
TG	Liver	mmu00300	Lysine biosynthesis
TG	Liver	mmu00310	Lysine degradation
TG	Islet	mmu00340	Histidine metabolism
TG	Liver	mmu00340	Histidine metabolism
TG	Islet	mmu00350	Tyrosine metabolism
TG	Islet	mmu00360	Phenylalanine metabolism
TG	Liver	mmu00410	beta-Alanine metabolism
TG	Islet	mmu00480	Glutathione metabolism
TG	Adipose	mmu00511	N-Glycan degradation
TG	Islet	mmu00511	N-Glycan degradation
TG	Adipose	mmu00512	O-Glycan biosynthesis
TG	Islet	mmu00520	Nucleotide sugars metabolism
TG	Adipose	mmu00530	Aminosugars metabolism
TG	Adipose	mmu00531	Glycosaminoglycan degradation
TG	Adipose	mmu00532	Chondroitin sulfate biosynthesis
TG	Adipose	mmu00562	Inositol phosphate metabolism
TG	Gastroc	mmu00562	Inositol phosphate metabolism
TG	Islet	mmu00564	Glycerophospholipid metabolism
TG	Liver	mmu00565	Ether lipid metabolism
TG	Islet	mmu00590	Arachidonic acid metabolism
TG	Adipose	mmu00600	Sphingolipid metabolism
TG	Islet	mmu00602	Glycosphingolipid biosynthesis - neo-lactoseries
TG	Adipose	mmu00603	Glycosphingolipid biosynthesis - globoseries
TG	Adipose	mmu00604	Glycosphingolipid biosynthesis - ganglioseries
TG	Islet	mmu00632	Benzoate degradation via CoA ligation
TG	Liver	mmu00632	Benzoate degradation via CoA ligation
TG	Liver	mmu00640	Propanoate metabolism
TG	Liver	mmu00650	Butanoate metabolism
TG	Hypo	mmu00710	Carbon fixation
TG	Liver	mmu00710	Carbon fixation
TG	Liver	mmu00730	Thiamine metabolism
TG	Islet	mmu00740	Riboflavin metabolism
TG	Liver	mmu00740	Riboflavin metabolism
TG	Liver	mmu00750	Vitamin B6 metabolism
TG	Soleus	mmu00750	Vitamin B6 metabolism
TG	Islet	mmu00760	Nicotinate and nicotinamide metabolism
TG	Liver	mmu00760	Nicotinate and nicotinamide metabolism
TG	Islet	mmu00770	Pantothenate and CoA biosynthesis
TG	Soleus	mmu00780	Biotin metabolism
TG	Islet	mmu00790	Folate biosynthesis
TG	Liver	mmu00790	Folate biosynthesis
TG	Islet	mmu00860	Porphyrin and chlorophyll metabolism
TG	Soleus	mmu00900	Terpenoid biosynthesis
TG	Liver	mmu00903	Limonene and pinene degradation
TG	Liver	mmu00930	Caprolactam degradation
TG	Islet	mmu00982	Drug metabolism - cytochrome P450
TG	Adipose	mmu01030	Glycan structures - biosynthesis 1
TG	Adipose	mmu01032	Glycan structures - degradation
TG	Islet	mmu01032	Glycan structures - degradation
TG	Islet	mmu02010	ABC transporters - General
TG	Liver	mmu02010	ABC transporters - General
TG	Hypo	mmu03030	DNA replication
TG	Islet	mmu03050	Proteasome
TG	Soleus	mmu03050	Proteasome
TG	Adipose	mmu03060	Protein export
TG	Islet	mmu03060	Protein export
TG	Islet	mmu03320	PPAR signaling pathway
TG	Hypo	mmu03420	Nucleotide excision repair
TG	Hypo	mmu03430	Mismatch repair
TG	Adipose	mmu04010	MAPK signaling pathway
TG	Adipose	mmu04012	ErbB signaling pathway
TG	Adipose	mmu04060	Cytokine-cytokine receptor interaction
TG	Adipose	mmu04070	Phosphatidylinositol signaling system
TG	Gastroc	mmu04070	Phosphatidylinositol signaling system
TG	Adipose	mmu04120	Ubiquitin mediated proteolysis
TG	Liver	mmu04120	Ubiquitin mediated proteolysis
TG	Adipose	mmu04130	SNARE interactions in vesicular transport
TG	Islet	mmu04130	SNARE interactions in vesicular transport
TG	Adipose	mmu04140	Regulation of autophagy
TG	Gastroc	mmu04150	mTOR signaling pathway
TG	Gastroc	mmu04350	TGF-beta signaling pathway
TG	Adipose	mmu04360	Axon guidance
TG	Adipose	mmu04520	Adherens junction
TG	Adipose	mmu04620	Toll-like receptor signaling pathway
TG	Adipose	mmu04630	Jak-STAT signaling pathway
TG	Adipose	mmu04650	Natural killer cell mediated cytotoxicity
TG	Adipose	mmu04664	Fc epsilon RI signaling pathway
TG	Adipose	mmu04670	Leukocyte transendothelial migration
TG	Gastroc	mmu04710	Circadian rhythm
TG	Soleus	mmu04710	Circadian rhythm
TG	Adipose	mmu04810	Regulation of actin cytoskeleton
TG	Adipose	mmu04912	GnRH signaling pathway
TG	Adipose	mmu04930	Type II diabetes mellitus
TG	Adipose	mmu05050	Dentatorubropallidoluysian atrophy (DRPLA)
TG	Adipose	mmu05210	Colorectal cancer
TG	Adipose	mmu05211	Renal cell carcinoma
TG	Adipose	mmu05212	Pancreatic cancer
TG	Adipose	mmu05213	Endometrial cancer
TG	Adipose	mmu05214	Glioma
TG	Adipose	mmu05218	Melanoma
TG	Adipose	mmu05220	Chronic myeloid leukemia
TG	Adipose	mmu05223	Non-small cell lung cancer
islets	Liver	mmu00061	Fatty acid biosynthesis
islets	Gastroc	mmu00100	Biosynthesis of steroids
islets	Islet	mmu00300	Lysine biosynthesis
islets	Islet	mmu00401	Novobiocin biosynthesis
islets	Liver	mmu00430	Taurine and hypotaurine metabolism
islets	Gastroc	mmu00500	Starch and sucrose metabolism
islets	Liver	mmu00500	Starch and sucrose metabolism
islets	Liver	mmu00530	Aminosugars metabolism
islets	Islet	mmu00563	Glycosylphosphatidylinositol(GPI)-anchor biosynthesis
islets	Islet	mmu00603	Glycosphingolipid biosynthesis - globoseries
islets	Islet	mmu00604	Glycosphingolipid biosynthesis - ganglioseries
islets	Adipose	mmu00750	Vitamin B6 metabolism
islets	Adipose	mmu00780	Biotin metabolism
islets	Liver	mmu00785	Lipoic acid metabolism
islets	Islet	mmu01031	Glycan structures - biosynthesis 2
islets	Liver	mmu03020	RNA polymerase
islets	Adipose	mmu03022	Basal transcription factors
islets	Islet	mmu04740	Olfactory transduction
islets	Adipose	mmu05322	Systemic lupus erythematosus
Adiponectin	Liver	mmu00030	Pentose phosphate pathway
Adiponectin	Liver	mmu00061	Fatty acid biosynthesis
Adiponectin	Islet	mmu00072	Synthesis and degradation of ketone bodies
Adiponectin	Islet	mmu00300	Lysine biosynthesis
Adiponectin	Liver	mmu00520	Nucleotide sugars metabolism
Adiponectin	Adipose	mmu00720	Reductive carboxylate cycle (CO2 fixation)
Adiponectin	Soleus	mmu00982	Drug metabolism - cytochrome P450
Adiponectin	Gastroc	mmu01040	Biosynthesis of unsaturated fatty acids
Adiponectin	Liver	mmu03450	Non-homologous end-joining
Resistin	Adipose	mmu00010	Glycolysis / Gluconeogenesis
Resistin	Gastroc	mmu00010	Glycolysis / Gluconeogenesis
Resistin	Liver	mmu00010	Glycolysis / Gluconeogenesis
Resistin	Adipose	mmu00020	Citrate cycle (TCA cycle)
Resistin	Adipose	mmu00030	Pentose phosphate pathway
Resistin	Liver	mmu00030	Pentose phosphate pathway
Resistin	Adipose	mmu00061	Fatty acid biosynthesis
Resistin	Liver	mmu00061	Fatty acid biosynthesis
Resistin	Adipose	mmu00100	Biosynthesis of steroids
Resistin	Hypo	mmu00100	Biosynthesis of steroids
Resistin	Adipose	mmu00130	Ubiquinone biosynthesis
Resistin	Adipose	mmu00190	Oxidative phosphorylation
Resistin	Adipose	mmu00240	Pyrimidine metabolism
Resistin	Adipose	mmu00290	Valine, leucine and isoleucine biosynthesis
Resistin	Islet	mmu00300	Lysine biosynthesis
Resistin	Gastroc	mmu00460	Cyanoamino acid metabolism
Resistin	Soleus	mmu00510	N-Glycan biosynthesis
Resistin	Islet	mmu00512	O-Glycan biosynthesis
Resistin	Adipose	mmu00520	Nucleotide sugars metabolism
Resistin	Gastroc	mmu00531	Glycosaminoglycan degradation
Resistin	Soleus	mmu00531	Glycosaminoglycan degradation
Resistin	Soleus	mmu00532	Chondroitin sulfate biosynthesis
Resistin	Gastroc	mmu00533	Keratan sulfate biosynthesis
Resistin	Soleus	mmu00533	Keratan sulfate biosynthesis
Resistin	Adipose	mmu00563	Glycosylphosphatidylinositol(GPI)-anchor biosynthesis
Resistin	Islet	mmu00563	Glycosylphosphatidylinositol(GPI)-anchor biosynthesis
Resistin	Soleus	mmu00600	Sphingolipid metabolism
Resistin	Islet	mmu00604	Glycosphingolipid biosynthesis - ganglioseries
Resistin	Adipose	mmu00620	Pyruvate metabolism
Resistin	Liver	mmu00620	Pyruvate metabolism
Resistin	Adipose	mmu00624	1- and 2-Methylnaphthalene degradation
Resistin	Adipose	mmu00630	Glyoxylate and dicarboxylate metabolism
Resistin	Adipose	mmu00632	Benzoate degradation via CoA ligation
Resistin	Adipose	mmu00640	Propanoate metabolism
Resistin	Adipose	mmu00720	Reductive carboxylate cycle (CO2 fixation)
Resistin	Islet	mmu00780	Biotin metabolism
Resistin	Adipose	mmu00785	Lipoic acid metabolism
Resistin	Liver	mmu00830	Retinol metabolism
Resistin	Adipose	mmu00900	Terpenoid biosynthesis
Resistin	Adipose	mmu00930	Caprolactam degradation
Resistin	Adipose	mmu00970	Aminoacyl-tRNA biosynthesis
Resistin	Liver	mmu00970	Aminoacyl-tRNA biosynthesis
Resistin	Islet	mmu01030	Glycan structures - biosynthesis 1
Resistin	Soleus	mmu01030	Glycan structures - biosynthesis 1
Resistin	Islet	mmu01031	Glycan structures - biosynthesis 2
Resistin	Gastroc	mmu01040	Biosynthesis of unsaturated fatty acids
Resistin	Liver	mmu01040	Biosynthesis of unsaturated fatty acids
Resistin	Adipose	mmu01061	Biosynthesis of phenylpropanoids
Resistin	Liver	mmu01061	Biosynthesis of phenylpropanoids
Resistin	Soleus	mmu01061	Biosynthesis of phenylpropanoids
Resistin	Gastroc	mmu01430	Cell Communication
Resistin	Soleus	mmu01430	Cell Communication
Resistin	Gastroc	mmu01510	Neurodegenerative Diseases
Resistin	Soleus	mmu01510	Neurodegenerative Diseases
Resistin	Islet	mmu03010	Ribosome
Resistin	Adipose	mmu03050	Proteasome
Resistin	Liver	mmu03060	Protein export
Resistin	Liver	mmu03320	PPAR signaling pathway
Resistin	Islet	mmu03420	Nucleotide excision repair
Resistin	Islet	mmu03430	Mismatch repair
Resistin	Liver	mmu03430	Mismatch repair
Resistin	Islet	mmu03440	Homologous recombination
Resistin	Islet	mmu04110	Cell cycle
Resistin	Soleus	mmu04115	p53 signaling pathway
Resistin	Soleus	mmu04330	Notch signaling pathway
Resistin	Gastroc	mmu04340	Hedgehog signaling pathway
Resistin	Soleus	mmu04340	Hedgehog signaling pathway
Resistin	Gastroc	mmu04360	Axon guidance
Resistin	Gastroc	mmu04370	VEGF signaling pathway
Resistin	Gastroc	mmu04510	Focal adhesion
Resistin	Hypo	mmu04510	Focal adhesion
Resistin	Soleus	mmu04510	Focal adhesion
Resistin	Gastroc	mmu04512	ECM-receptor interaction
Resistin	Soleus	mmu04512	ECM-receptor interaction
Resistin	Gastroc	mmu04520	Adherens junction
Resistin	Gastroc	mmu04530	Tight junction
Resistin	Gastroc	mmu04540	Gap junction
Resistin	Adipose	mmu04740	Olfactory transduction
Resistin	Gastroc	mmu04810	Regulation of actin cytoskeleton
Resistin	Soleus	mmu04810	Regulation of actin cytoskeleton
Resistin	Gastroc	mmu04910	Insulin signaling pathway
Resistin	Gastroc	mmu04912	GnRH signaling pathway
Resistin	Gastroc	mmu04916	Melanogenesis
Resistin	Soleus	mmu04916	Melanogenesis
Resistin	Gastroc	mmu05010	Alzheimer's disease
Resistin	Soleus	mmu05010	Alzheimer's disease
Resistin	Adipose	mmu05012	Parkinson's disease
Resistin	Adipose	mmu05020	Parkinson's disease
Resistin	Soleus	mmu05040	Huntington's disease
Resistin	Gastroc	mmu05050	Dentatorubropallidoluysian atrophy (DRPLA)
Resistin	Soleus	mmu05210	Colorectal cancer
Resistin	Gastroc	mmu05214	Glioma
Resistin	Gastroc	mmu05217	Basal cell carcinoma
Resistin	Gastroc	mmu05218	Melanoma
Resistin	Soleus	mmu05218	Melanoma
Resistin	Gastroc	mmu05219	Bladder cancer
Resistin	Gastroc	mmu05221	Acute myeloid leukemia
Resistin	Gastroc	mmu05222	Small cell lung cancer
Resistin	Gastroc	mmu05223	Non-small cell lung cancer
Resistin	Islet	mmu05322	Systemic lupus erythematosus
PAI1	Islet	mmu00040	Pentose and glucuronate interconversions
PAI1	Liver	mmu00220	Urea cycle and metabolism of amino groups
PAI1	Liver	mmu00350	Tyrosine metabolism
PAI1	Liver	mmu00360	Phenylalanine metabolism
PAI1	Islet	mmu00361	gamma-Hexachlorocyclohexane degradation
PAI1	Liver	mmu00450	Selenoamino acid metabolism
PAI1	Adipose	mmu00602	Glycosphingolipid biosynthesis - neo-lactoseries
PAI1	Liver	mmu00604	Glycosphingolipid biosynthesis - ganglioseries
PAI1	Soleus	mmu00604	Glycosphingolipid biosynthesis - ganglioseries
PAI1	Islet	mmu00830	Retinol metabolism
PAI1	Hypo	mmu00920	Sulfur metabolism
PAI1	Hypo	mmu00980	Metabolism of xenobiotics by cytochrome P450
PAI1	Adipose	mmu01031	Glycan structures - biosynthesis 2
PAI1	Islet	mmu03010	Ribosome
PAI1	Soleus	mmu04010	MAPK signaling pathway
PAI1	Adipose	mmu04012	ErbB signaling pathway
PAI1	Soleus	mmu04012	ErbB signaling pathway
PAI1	Adipose	mmu04020	Calcium signaling pathway
PAI1	Adipose	mmu04080	Neuroactive ligand-receptor interaction
PAI1	Adipose	mmu04130	SNARE interactions in vesicular transport
PAI1	Liver	mmu04130	SNARE interactions in vesicular transport
PAI1	Adipose	mmu04310	Wnt signaling pathway
PAI1	Soleus	mmu04340	Hedgehog signaling pathway
PAI1	Adipose	mmu04512	ECM-receptor interaction
PAI1	Gastroc	mmu04710	Circadian rhythm
PAI1	Adipose	mmu04720	Long-term potentiation
PAI1	Adipose	mmu04742	Taste transduction
PAI1	Soleus	mmu04910	Insulin signaling pathway
PAI1	Soleus	mmu04912	GnRH signaling pathway
PAI1	Adipose	mmu04916	Melanogenesis
PAI1	Adipose	mmu05213	Endometrial cancer
PAI1	Soleus	mmu05213	Endometrial cancer
PAI1	Adipose	mmu05216	Thyroid cancer
PAI1	Adipose	mmu05219	Bladder cancer
