# Supplementary material for: Cross Tissue Trait-Pathway Network Reveals the Importance of Oxidative Stress and Inflammation Pathways in Obesity-Induced Diabetes in Mouse
Source: PLoS One. 2012 Sep 17;7(9):e44544. doi: 10.1371/journal.pone.0044544 (PMC3444455; doi:10.1371/journal.pone.0044544)
Supplement: Table S2 — Network measures, including the total number of nodes and edges, of the trait relevant pathway network in each of weight animal groups. (XLSX) [file pone.0044544.s002.xlsx]

## Sheet: Table S2
# of nodes and edges in the eight networks
	B6-ob4 wk	B6-ob10 wk	B6-lean4 wk	B6-lean10 wk	BtBr-ob4 wk	BtBr-ob10 wk	BtBr-lean4 wk	BtBr-lean10 wk
# of Nodes	798	593	572	629	820	873	608	630
# of Edges	6372	3372	3244	4170	5410	6351	3211	3942
