# Supplementary material for: Cross Tissue Trait-Pathway Network Reveals the Importance of Oxidative Stress and Inflammation Pathways in Obesity-Induced Diabetes in Mouse
Source: PLoS One. 2012 Sep 17;7(9):e44544. doi: 10.1371/journal.pone.0044544 (PMC3444455; doi:10.1371/journal.pone.0044544)
Supplement: Table S3 — Pathways with enhanced interactions in each of the eight animal groups. (XLSX) [file pone.0044544.s003.xlsx]

## Sheet: B6-ob4 wk
Tissue Type	Pathway	Number of observed pathway interactions in this tissue	Number of pathway interactions in all issues as expected by KEGG	p-value	FDR (false discovery rate)	Pathway name
Gastroc	mmu05010	36	216	6.29611e-05	0.0413654	Alzheimers_disease
Hypo	mmu00020	91	756	9.22224e-05	0.0605901	Citrate_cycle_(TCA_cycle)
Adipose	mmu05010	35	216	0.000128144	0.0841907	Alzheimers_disease
Hypo	mmu04110	46	324	0.000208886	0.137238	Cell_cycle
Gastroc	mmu00020	89	756	0.000212017	0.139295	Citrate_cycle_(TCA_cycle)
Adipose	mmu00150	11	36	0.000391162	0.256994	Androgen_and_estrogen_metabolism
Adipose	mmu00780	16	72	0.000478655	0.314476	Biotin_metabolism
Liver	mmu05010	33	216	0.000495758	0.325713	Alzheimers_disease
Gastroc	mmu00620	80	684	0.000500833	0.329047	Pyruvate_metabolism
Adipose	mmu00010	107	972	0.000503207	0.330607	Glycolysis_/_Gluconeogenesis
Hypo	mmu00252	69	576	0.000653261	0.429192	Alanine_and_aspartate_metabolism
Hypo	mmu00860	20	108	0.000795308	0.522517	Porphyrin_and_chlorophyll_metabolism
Gastroc	mmu05210	36	252	0.000853855	0.560983	Colorectal_cancer
Soleus	mmu00280	32	216	0.000941147	0.618333	Valine,_leucine_and_isoleucine_degradation
Soleus	mmu05010	32	216	0.000941147	0.618333	Alzheimers_disease
Liver	mmu04110	43	324	0.001104	0.725325	Cell_cycle
Gastroc	mmu04110	43	324	0.001104	0.725325	Cell_cycle
Adipose	mmu00602	15	72	0.00124923	0.820747	Glycosphingolipid_biosynthesis_-_neo-lactoseries
Liver	mmu05060	10	36	0.00131137	0.861571	Prion_disease
Gastroc	mmu05060	10	36	0.00131137	0.861571	Prion_disease
Gastroc	mmu04310	46	360	0.00151912	0.998061	Wnt_signaling_pathway

## Sheet: B6-ob10 wk
Tissue Type	Pathway	Number of observed pathway interactions in this tissue	Number of pathway interactions in all issues as expected by KEGG	p-value	FDR (false discovery rate)	Pathway name
Soleus	mmu00020	72	756	2.21183e-06	0.00114794	Citrate_cycle_(TCA_cycle)
Liver	mmu00650	33	252	8.9099e-06	0.00462424	Butanoate_metabolism
Soleus	mmu00061	26	216	0.000285377	0.148111	Fatty_acid_biosynthesis
Islet	mmu00625	14	72	0.000319231	0.165681	Tetrachloroethene_degradation
Liver	mmu00604	14	72	0.000319231	0.165681	Glycosphingolipid_biosynthesis_-_ganglioseries
Liver	mmu00750	20	144	0.000384538	0.199575	Vitamin_B6_metabolism
Liver	mmu00640	30	288	0.000737426	0.382724	Propanoate_metabolism
Hypo	mmu01031	22	180	0.000775236	0.402347	Glycan_structures_-_biosynthesis_2

## Sheet: B6-lean4 wk
Tissue Type	Pathway	Number of observed pathway interactions in this tissue	Number of pathway interactions in all issues as expected by KEGG	p-value	FDR (false discovery rate)	Pathway name
Soleus	mmu00511	14	72	0.000333359	0.170013	N-Glycan_degradation
Soleus	mmu00900	14	72	0.000333359	0.170013	Terpenoid_biosynthesis
Adipose	mmu00520	23	180	0.000362513	0.184881	Nucleotide_sugars_metabolism
Hypo	mmu00531	23	180	0.000362513	0.184881	Glycosaminoglycan_degradation
Soleus	mmu00604	13	72	0.000990779	0.505297	Glycosphingolipid_biosynthesis_-_ganglioseries
Liver	mmu00900	13	72	0.000990779	0.505297	Terpenoid_biosynthesis

## Sheet: B6-lean10 wk
Tissue Type	Pathway	Number of observed pathway interactions in this tissue	Number of pathway interactions in all issues as expected by KEGG	p-value	FDR (false discovery rate)	Pathway name
Adipose	mmu00010	95	972	2.70423e-05	0.0144406	Glycolysis_/_Gluconeogenesis
Gastroc	mmu05040	16	72	0.000233985	0.124948	Huntingtons_disease
Adipose	mmu00720	22	144	0.000671344	0.358497	Reductive_carboxylate_cycle_(CO2_fixation)
Gastroc	mmu00280	28	216	0.000918821	0.490651	Valine,_leucine_and_isoleucine_degradation
Gastroc	mmu00730	28	216	0.000918821	0.490651	Thiamine_metabolism

## Sheet: BtBr-ob4 wk
Tissue Type	Pathway	Number of observed pathway interactions in this tissue	Number of pathway interactions in all issues as expected by KEGG	p-value	FDR (false discovery rate)	Pathway name
Adipose	mmu00051	28	180	7.67625e-05	0.0526591	Fructose_and_mannose_metabolism
Soleus	mmu04530	23	144	0.00028905	0.198288	Tight_junction
Islet	mmu05310	32	252	0.000488077	0.334821	Asthma
Adipose	mmu00040	35	288	0.00050747	0.348124	Pentose_and_glucuronate_interconversions
Islet	mmu00643	22	144	0.000660025	0.452777	Styrene_degradation
Islet	mmu00020	71	756	0.000722578	0.495689	Citrate_cycle_(TCA_cycle)
Hypo	mmu00252	57	576	0.000857718	0.588395	Alanine_and_aspartate_metabolism
Soleus	mmu05320	28	216	0.000900829	0.617969	Autoimmune_thyroid_disease
Islet	mmu00330	34	288	0.000949158	0.651122	Arginine_and_proline_metabolism
Adipose	mmu04530	21	144	0.00145388	0.997359	Tight_junction

## Sheet: BtBr-ob10 wk
Tissue Type	Pathway	Number of observed pathway interactions in this tissue	Number of pathway interactions in all issues as expected by KEGG	p-value	FDR (false discovery rate)	Pathway name
Hypo	mmu00190	27	108	8.51993e-07	0.000627067	Oxidative_phosphorylation
Islet	mmu04660	58	432	1.08837e-05	0.00801041	T_cell_receptor_signaling_pathway
Soleus	mmu05332	35	252	0.000449251	0.330649	Graft-versus-host_disease
Adipose	mmu05332	35	252	0.000449251	0.330649	Graft-versus-host_disease
Adipose	mmu05320	31	216	0.00064744	0.476516	Autoimmune_thyroid_disease
Gastroc	mmu00190	20	108	0.000722969	0.532105	Oxidative_phosphorylation
Adipose	mmu04510	20	108	0.000722969	0.532105	Focal_adhesion
Adipose	mmu04940	16	72	0.000756362	0.556683	Type_I_diabetes_mellitus
Hypo	mmu05012	30	216	0.00124298	0.914834	Parkinsons_disease
Adipose	mmu05330	30	216	0.00124298	0.914834	Allograft_rejection
Adipose	mmu05012	30	216	0.00124298	0.914834	Parkinsons_disease
Gastroc	mmu00760	23	144	0.00126172	0.928626	Nicotinate_and_nicotinamide_metabolism
Gastroc	mmu04514	43	360	0.00133132	0.979853	Cell_adhesion_molecules_(CAMs)

## Sheet: BtBr-lean4 wk
Tissue Type	Pathway	Number of observed pathway interactions in this tissue	Number of pathway interactions in all issues as expected by KEGG	p-value	FDR (false discovery rate)	Pathway name
Soleus	mmu00590	11	36	0.000123707	0.0660595	Arachidonic_acid_metabolism
Adipose	mmu00591	10	36	0.000482188	0.257488	Linoleic_acid_metabolism
Adipose	mmu00251	44	504	0.000688411	0.367612	Glutamate_metabolism
Soleus	mmu00272	27	252	0.000689762	0.368333	Cysteine_metabolism
Hypo	mmu00630	36	396	0.00117818	0.62915	Glyoxylate_and_dicarboxylate_metabolism
Adipose	mmu01031	21	180	0.00126137	0.673571	Glycan_structures_-_biosynthesis_2
Soleus	mmu00281	9	36	0.00174517	0.93192	Geraniol_degradation

## Sheet: BtBr-lean10 wk
Tissue Type	Pathway	Number of observed pathway interactions in this tissue	Number of pathway interactions in all issues as expected by KEGG	p-value	FDR (false discovery rate)	Pathway name
Soleus	mmu04310	44	360	1.03451e-05	0.00568979	Wnt_signaling_pathway
Hypo	mmu00533	20	144	0.00112182	0.616998	Keratan_sulfate_biosynthesis
