# Supplementary material for: Cross Tissue Trait-Pathway Network Reveals the Importance of Oxidative Stress and Inflammation Pathways in Obesity-Induced Diabetes in Mouse
Source: PLoS One. 2012 Sep 17;7(9):e44544. doi: 10.1371/journal.pone.0044544 (PMC3444455; doi:10.1371/journal.pone.0044544)
Supplement: Figure S1 — Trait-pathway networks in 8 groups in Cytoscape viewable SIF format. (A) B6 lean 4 week. (B) B6 lean10 week. (C) B6 obese 4 week. (D) B6 obese 10 week. (E) BTBR lean 4 week. (F) BTBR lean10 week. (G) BBR obese 4 week. (G) BTBR obese 10 week. (ZIP) [file pone.0044544.s004.zip]

Archive with 3 entries (2 files):
- Figure_S1.cys
- __MACOSX/
- __MACOSX/._Figure_S1.cys
